# Supplementary material for: Integrated rapid risk assessment for dengue fever in settings with limited diagnostic capacity and uncertain exposure: Development of a methodological framework for Tanzania
Source: PLoS Negl Trop Dis. 2025 Mar 28;19(3):e0012946. doi: 10.1371/journal.pntd.0012946 (PMC11978086; doi:10.1371/journal.pntd.0012946)
Supplement: S1 Data — (CSV) [file pntd.0012946.s007.csv]

tza_region	tza_district	risk_A1xA2+B+C1+C2	risk_A1	risk_A2	risk_B	risk_C1	risk_C2
Arusha	Longido DC	51.0	0.0	4.0	48.0	2.0	1.0
Arusha	Ngorongoro DC	51.0	0.0	4.0	48.0	2.0	1.0
Arusha	Monduli DC	52.0	0.0	4.0	49.0	2.0	1.0
Arusha	Karatu DC	53.0	0.0	4.0	50.0	2.0	1.0
Arusha	Arusha DC	55.0	0.0	4.0	52.0	2.0	1.0
Arusha	Meru DC	55.0	0.0	4.0	52.0	2.0	1.0
Arusha	Arusha MC	58.0	0.0	4.0	55.0	2.0	1.0
Dar es Salaam	Kinondoni MC	65.0	2.0	4.0	53.0	2.0	2.0
Dar es Salaam	Kigamboni MC	66.0	2.0	4.0	54.0	2.0	2.0
Dar es Salaam	Ubungo MC	66.0	2.0	4.0	54.0	2.0	2.0
Dar es Salaam	Ilala MC	68.0	2.0	4.0	56.0	2.0	2.0
Dar es Salaam	Temeke MC	68.0	2.0	4.0	56.0	2.0	2.0
Dodoma	Chemba DC	52.0	0.0	4.0	49.0	2.0	1.0
Dodoma	Bahi DC	53.0	0.0	4.0	50.0	2.0	1.0
Dodoma	Kondoa DC	53.0	0.0	4.0	50.0	2.0	1.0
Dodoma	Kondoa TC	53.0	0.0	4.0	50.0	2.0	1.0
Dodoma	Chamwino DC	54.0	0.0	4.0	51.0	2.0	1.0
Dodoma	Kongwa DC	55.0	0.0	4.0	52.0	2.0	1.0
Dodoma	Mpwapwa DC	55.0	0.0	4.0	52.0	2.0	1.0
Dodoma	Dodoma CC	58.0	0.0	4.0	55.0	2.0	1.0
Geita	Bukombe DC	57.0	0.0	4.0	54.0	2.0	1.0
Geita	Mbogwe DC	57.0	0.0	4.0	54.0	2.0	1.0
Geita	Geita TC	58.0	0.0	4.0	55.0	2.0	1.0
Geita	Chato DC	59.0	0.0	4.0	56.0	2.0	1.0
Geita	Nyang'wale DC	59.0	0.0	4.0	56.0	2.0	1.0
Geita	Geita DC	60.0	0.0	4.0	57.0	2.0	1.0
Iringa	Iringa DC	53.0	0.0	4.0	50.0	2.0	1.0
Iringa	Kilolo DC	54.0	0.0	4.0	51.0	2.0	1.0
Iringa	Mufindi DC	55.0	0.0	4.0	52.0	2.0	1.0
Iringa	Mafinga TC	57.0	0.0	4.0	54.0	2.0	1.0
Iringa	Iringa MC	59.0	0.0	4.0	56.0	2.0	1.0
Kagera	Ngara DC	55.0	0.0	4.0	52.0	2.0	1.0
Kagera	Karagwe DC	56.0	0.0	4.0	53.0	2.0	1.0
Kagera	Missenyi DC	56.0	0.0	4.0	53.0	2.0	1.0
Kagera	Biharamulo DC	57.0	0.0	4.0	54.0	2.0	1.0
Kagera	Bukoba MC	57.0	0.0	4.0	54.0	2.0	1.0
Kagera	Bukoba DC	58.0	0.0	4.0	55.0	2.0	1.0
Kagera	Kyerwa DC	58.0	0.0	4.0	55.0	2.0	1.0
Kagera	Muleba DC	62.0	0.0	4.0	59.0	2.0	1.0
Kaskazini Pemba	Micheweni	57.0	0.0	4.0	53.0	2.0	2.0
Kaskazini Pemba	Wete	57.0	0.0	4.0	53.0	2.0	2.0
Kaskazini Unguja	Kaskazini A	55.0	0.0	4.0	51.0	2.0	2.0
Kaskazini Unguja	Kaskazini B	55.0	0.0	4.0	51.0	2.0	2.0
Katavi	Mlele DC	55.0	0.0	4.0	52.0	2.0	1.0
Katavi	Mpimbwe DC	55.0	0.0	4.0	52.0	2.0	1.0
Katavi	Mpanda DC	56.0	0.0	4.0	53.0	2.0	1.0
Katavi	Mpanda MC	56.0	0.0	4.0	53.0	2.0	1.0
Katavi	Nsimbo DC	59.0	0.0	4.0	56.0	2.0	1.0
Kigoma	Buhigwe DC	54.0	0.0	4.0	51.0	2.0	1.0
Kigoma	Kasulu TC	54.0	0.0	4.0	51.0	2.0	1.0
Kigoma	Kakonko DC	55.0	0.0	4.0	52.0	2.0	1.0
Kigoma	Uvinza DC	55.0	0.0	4.0	52.0	2.0	1.0
Kigoma	Kibondo DC	56.0	0.0	4.0	53.0	2.0	1.0
Kigoma	Kigoma Municipal-Ujiji	56.0	0.0	4.0	53.0	2.0	1.0
Kigoma	Kigoma DC	57.0	0.0	4.0	54.0	2.0	1.0
Kigoma	Kasulu DC	59.0	0.0	4.0	56.0	2.0	1.0
Kilimanjaro	Same DC	55.0	0.0	4.0	51.0	2.0	2.0
Kilimanjaro	Siha DC	55.0	0.0	4.0	51.0	2.0	2.0
Kilimanjaro	Mwanga DC	56.0	0.0	4.0	52.0	2.0	2.0
Kilimanjaro	Rombo DC	57.0	0.0	4.0	53.0	2.0	2.0
Kilimanjaro	Moshi DC	58.0	0.0	4.0	54.0	2.0	2.0
Kilimanjaro	Hai DC	59.0	0.0	4.0	55.0	2.0	2.0
Kilimanjaro	Moshi MC	61.0	0.0	4.0	57.0	2.0	2.0
Kusini Pemba	Mkoani	55.0	0.0	4.0	51.0	2.0	2.0
Kusini Pemba	Chake Chake	57.0	0.0	4.0	53.0	2.0	2.0
Kusini Unguja	Kati	54.0	0.0	4.0	50.0	2.0	2.0
Kusini Unguja	Kusini	57.0	0.0	4.0	53.0	2.0	2.0
Lindi	Kilwa DC	54.0	0.0	4.0	51.0	2.0	1.0
Lindi	Lindi DC	54.0	0.0	4.0	51.0	2.0	1.0
Lindi	Liwale DC	55.0	0.0	4.0	52.0	2.0	1.0
Lindi	Nachingwea DC	55.0	0.0	4.0	52.0	2.0	1.0
Lindi	Ruangwa DC	55.0	0.0	4.0	52.0	2.0	1.0
Lindi	Lindi MC	56.0	0.0	4.0	53.0	2.0	1.0
Manyara	Babati DC	57.0	0.0	4.0	53.0	2.0	2.0
Manyara	Babati MC	57.0	0.0	4.0	53.0	2.0	2.0
Manyara	Kiteto DC	57.0	0.0	4.0	53.0	2.0	2.0
Manyara	Mbulu DC	57.0	0.0	4.0	53.0	2.0	2.0
Manyara	Hanang DC	58.0	0.0	4.0	54.0	2.0	2.0
Manyara	Simanjiro DC	58.0	0.0	4.0	54.0	2.0	2.0
Manyara	Mbulu TC	60.0	0.0	4.0	56.0	2.0	2.0
Mara	Bunda DC	56.5	0.0	4.0	53.5	2.0	1.0
Mara	Musoma DC	56.5	0.0	4.0	53.5	2.0	1.0
Mara	Rorya DC	57.5	0.0	4.0	54.5	2.0	1.0
Mara	Tarime TC	57.5	0.0	4.0	54.5	2.0	1.0
Mara	Bunda TC	58.5	0.0	4.0	55.5	2.0	1.0
Mara	Butiama DC	58.5	0.0	4.0	55.5	2.0	1.0
Mara	Musoma MC	58.5	0.0	4.0	55.5	2.0	1.0
Mara	Serengeti DC	58.5	0.0	4.0	55.5	2.0	1.0
Mara	Tarime DC	59.5	0.0	4.0	56.5	2.0	1.0
Mbeya	Busokelo DC	55.0	0.0	4.0	52.0	2.0	1.0
Mbeya	Chunya DC	55.0	0.0	4.0	52.0	2.0	1.0
Mbeya	Mbarali DC	55.0	0.0	4.0	52.0	2.0	1.0
Mbeya	Mbeya DC	57.0	0.0	4.0	54.0	2.0	1.0
Mbeya	Rungwe DC	57.0	0.0	4.0	54.0	2.0	1.0
Mbeya	Kyela DC	58.0	0.0	4.0	55.0	2.0	1.0
Mbeya	Mbeya MC	61.0	0.0	4.0	58.0	2.0	1.0
Mjini Magharibi	Mjini	57.0	0.0	4.0	53.0	2.0	2.0
Mjini Magharibi	Magharibi A	59.0	0.0	4.0	55.0	2.0	2.0
Mjini Magharibi	Magharibi B	59.0	0.0	4.0	55.0	2.0	2.0
Morogoro	Malinyi DC	53.0	0.0	4.0	49.0	2.0	2.0
Morogoro	Mvomero DC	53.0	0.0	4.0	49.0	2.0	2.0
Morogoro	Gairo DC	54.0	0.0	4.0	50.0	2.0	2.0
Morogoro	Kilombero DC	54.0	0.0	4.0	50.0	2.0	2.0
Morogoro	Kilosa DC	54.0	0.0	4.0	50.0	2.0	2.0
Morogoro	Morogoro DC	54.0	0.0	4.0	50.0	2.0	2.0
Morogoro	Ulanga DC	54.0	0.0	4.0	50.0	2.0	2.0
Morogoro	Ifakara TC	57.0	0.0	4.0	53.0	2.0	2.0
Morogoro	Morogoro MC	60.0	0.0	4.0	56.0	2.0	2.0
Mtwara	Nanyumbu DC	53.0	0.0	4.0	50.0	2.0	1.0
Mtwara	Masasi TC	54.0	0.0	4.0	51.0	2.0	1.0
Mtwara	Masasi DC	55.0	0.0	4.0	52.0	2.0	1.0
Mtwara	Nanyamba TC	55.0	0.0	4.0	52.0	2.0	1.0
Mtwara	Newala DC	55.0	0.0	4.0	52.0	2.0	1.0
Mtwara	Tandahimba DC	55.0	0.0	4.0	52.0	2.0	1.0
Mtwara	Mtwara DC	56.0	0.0	4.0	53.0	2.0	1.0
Mtwara	Newala TC	57.0	0.0	4.0	54.0	2.0	1.0
Mtwara	Mtwara MC	59.0	0.0	4.0	56.0	2.0	1.0
Mwanza	Ilemela MC	54.0	0.0	4.0	51.0	2.0	1.0
Mwanza	Misungwi DC	54.0	0.0	4.0	51.0	2.0	1.0
Mwanza	Buchosa DC	55.0	0.0	4.0	52.0	2.0	1.0
Mwanza	Magu DC	55.0	0.0	4.0	52.0	2.0	1.0
Mwanza	Nyamagana MC	55.0	0.0	4.0	52.0	2.0	1.0
Mwanza	Sengerema DC	55.0	0.0	4.0	52.0	2.0	1.0
Mwanza	Kwimba DC	60.0	0.0	4.0	57.0	2.0	1.0
Mwanza	Ukerewe DC	60.0	0.0	4.0	57.0	2.0	1.0
Njombe	Ludewa DC	52.0	0.0	4.0	49.0	2.0	1.0
Njombe	Njombe DC	53.0	0.0	4.0	50.0	2.0	1.0
Njombe	Makambako TC	54.0	0.0	4.0	51.0	2.0	1.0
Njombe	Makete DC	54.0	0.0	4.0	51.0	2.0	1.0
Njombe	Wanging'ombe DC	54.0	0.0	4.0	51.0	2.0	1.0
Njombe	Njombe MC	56.0	0.0	4.0	53.0	2.0	1.0
Pwani	Kibiti DC	53.5	0.0	4.0	49.5	2.0	2.0
Pwani	Bagamoyo DC	54.5	0.0	4.0	50.5	2.0	2.0
Pwani	Chalinze DC	54.5	0.0	4.0	50.5	2.0	2.0
Pwani	Kisarawe DC	55.5	0.0	4.0	51.5	2.0	2.0
Pwani	Mkuranga DC	55.5	0.0	4.0	51.5	2.0	2.0
Pwani	Rufiji DC	55.5	0.0	4.0	51.5	2.0	2.0
Pwani	Kibaha DC	56.5	0.0	4.0	52.5	2.0	2.0
Pwani	Kibaha TC	57.5	0.0	4.0	53.5	2.0	2.0
Pwani	Mafia DC	57.5	0.0	4.0	53.5	2.0	2.0
Rukwa	Sumbawanga MC	55.0	0.0	4.0	52.0	2.0	1.0
Rukwa	Nkasi DC	56.0	0.0	4.0	53.0	2.0	1.0
Rukwa	Sumbawanga DC	56.0	0.0	4.0	53.0	2.0	1.0
Rukwa	Kalambo DC	57.0	0.0	4.0	54.0	2.0	1.0
Ruvuma	Madaba DC	52.0	0.0	4.0	49.0	2.0	1.0
Ruvuma	Songea DC	52.0	0.0	4.0	49.0	2.0	1.0
Ruvuma	Namtumbo DC	53.0	0.0	4.0	50.0	2.0	1.0
Ruvuma	Mbinga DC	54.0	0.0	4.0	51.0	2.0	1.0
Ruvuma	Mbinga TC	54.0	0.0	4.0	51.0	2.0	1.0
Ruvuma	Nyasa DC	55.0	0.0	4.0	52.0	2.0	1.0
Ruvuma	Tunduru DC	55.0	0.0	4.0	52.0	2.0	1.0
Ruvuma	Songea MC	57.0	0.0	4.0	54.0	2.0	1.0
Shinyanga	Kahama TC	55.0	0.0	4.0	52.0	2.0	1.0
Shinyanga	Ushetu DC	55.0	0.0	4.0	52.0	2.0	1.0
Shinyanga	Shinyanga DC	56.0	0.0	4.0	53.0	2.0	1.0
Shinyanga	Shinyanga MC	56.0	0.0	4.0	53.0	2.0	1.0
Shinyanga	Msalala DC	57.0	0.0	4.0	54.0	2.0	1.0
Shinyanga	Kishapu DC	59.0	0.0	4.0	56.0	2.0	1.0
Simiyu	Busega DC	56.0	0.0	4.0	53.0	2.0	1.0
Simiyu	Itilima DC	56.0	0.0	4.0	53.0	2.0	1.0
Simiyu	Meatu DC	57.0	0.0	4.0	54.0	2.0	1.0
Simiyu	Bariadi DC	58.0	0.0	4.0	55.0	2.0	1.0
Simiyu	Bariadi TC	58.0	0.0	4.0	55.0	2.0	1.0
Simiyu	Maswa DC	58.0	0.0	4.0	55.0	2.0	1.0
Singida	Ikungi DC	55.0	0.0	4.0	52.0	2.0	1.0
Singida	Itigi DC	55.0	0.0	4.0	52.0	2.0	1.0
Singida	Manyoni DC	55.0	0.0	4.0	52.0	2.0	1.0
Singida	Mkalama DC	55.0	0.0	4.0	52.0	2.0	1.0
Singida	Singida DC	55.0	0.0	4.0	52.0	2.0	1.0
Singida	Singida MC	55.0	0.0	4.0	52.0	2.0	1.0
Singida	Iramba DC	58.0	0.0	4.0	55.0	2.0	1.0
Songwe	Songwe DC	55.0	0.0	4.0	52.0	2.0	1.0
Songwe	Ileje DC	56.0	0.0	4.0	53.0	2.0	1.0
Songwe	Tunduma DC	56.0	0.0	4.0	53.0	2.0	1.0
Songwe	Momba DC	58.0	0.0	4.0	55.0	2.0	1.0
Songwe	Mbozi DC	62.0	0.0	4.0	59.0	2.0	1.0
Tabora	Tabora MC	57.0	0.0	4.0	54.0	2.0	1.0
Tabora	Igunga DC	58.0	0.0	4.0	55.0	2.0	1.0
Tabora	Kaliua DC	58.0	0.0	4.0	55.0	2.0	1.0
Tabora	Nzega DC	58.0	0.0	4.0	55.0	2.0	1.0
Tabora	Sikonge DC	58.0	0.0	4.0	55.0	2.0	1.0
Tabora	Urambo DC	58.0	0.0	4.0	55.0	2.0	1.0
Tabora	Nzega TC	59.0	0.0	4.0	56.0	2.0	1.0
Tabora	Uyui DC	61.0	0.0	4.0	58.0	2.0	1.0
Tanga	Mkinga DC	63.0	2.0	4.0	51.0	2.0	2.0
Tanga	Kilindi DC	64.0	2.0	4.0	52.0	2.0	2.0
Tanga	Bumbuli DC	65.0	2.0	4.0	53.0	2.0	2.0
Tanga	Handeni DC	65.0	2.0	4.0	53.0	2.0	2.0
Tanga	Lushoto DC	65.0	2.0	4.0	53.0	2.0	2.0
Tanga	Pangani DC	65.0	2.0	4.0	53.0	2.0	2.0
Tanga	Handeni TC	66.0	2.0	4.0	54.0	2.0	2.0
Tanga	Korogwe DC	66.0	2.0	4.0	54.0	2.0	2.0
Tanga	Muheza DC	67.0	2.0	4.0	55.0	2.0	2.0
Tanga	Korogwe TC	68.0	2.0	4.0	56.0	2.0	2.0
Tanga	Tanga CC	70.0	2.0	4.0	58.0	2.0	2.0
